# Supplementary material for: Trichodermin exhibits potent anti-glioblastoma activity by inducing cell cycle arrest and apoptosis, suppressing invasion, and enhancing temozolomide efficacy
Source: J Enzyme Inhib Med Chem. 2026 Jul 20;41(1):2694181. doi: 10.1080/14756366.2026.2694181 (PMC13386590; doi:10.1080/14756366.2026.2694181)
Supplement: Supplemental Material [file IENZ_A_2694181_SM0468.zip]

Archive with 3 entries (2 files):
- IENZ 2694181 - SUPPLEMENTARY FILES/Figure S1.pdf
- IENZ 2694181 - SUPPLEMENTARY FILES/Table S1.pdf
- IENZ 2694181 - SUPPLEMENTARY FILES/
